# Supplementary material for: Mosquito dynamics and their drivers in peri-urban Antananarivo, Madagascar: insights from a longitudinal multi-host single-site survey
Source: Parasit Vectors. 2024 Sep 10;17:383. doi: 10.1186/s13071-024-06393-4 (PMC11385145; doi:10.1186/s13071-024-06393-4)
Supplement: Supplementary file 1 — Additional file 1: Table S1. Malagasy mosquito species in which pathogens were isolated or detected in Madagascar. GF: general feeder; H: anthropophilic species; R: rare; AL: locally abundant; MV: major vector, CV: candidate vector, PV: potential vector. WNV: West-Nile virus; RVFV: Rift-Valley fever viruse; PERV: endemic Périnet virus, BABV: Babanki virus; NgaV: Ngari virus, ANDV: Andasibe virus; BTV: Bluetongue virus; DBV: Dakar Bat virus; MgV: Mengo virus; MMP 158: unclassified virus; Ph: human Plasmodium spp; Pav: avian Plasmodium spp. PERV, BABV, NGAV, ANDV, DBV, MMP 158 and MgV infection natural are from Fontenille [1]. BTV infection data are from Andriamandimby et al. [2]. RVFV infection data are from Fontenille [1], Ratovonjato et al. [4] and Jeffries et al. [5]. WNV natural infection data are from Fontenille [1] and Tantely et al. [6]. Avian heamosporidia natural infection data are from Schmid et al. 2017 [7]. [file 13071_2024_6393_MOESM1_ESM.xlsx]

## Sheet: Table S1
Table S1. Malagasy mosquito species in which pathogens were isolated or detected in Madagascar.
Genus	species	Host Perf.	Abund	Naturally found in mosquitoes of Madagascar
				Haemosporida			Arbovirus									MgV	Worms
				Ph	Pav	Hae	RVFV	WNV	PERV	BABV	NGAV	ANDV	BTV	DBV	MMP 158
An.	coustani	GF	A				CV	CV	CV	CV							CV
An.	fuscicolor	Z	R				PV		PV	PV							PV
An.	flavicosta		R														PV
An.	funestus	H	A	MV													MV
An.	brunnipes	H	R					PV
An.	gambiae sl	GF	A	MV			CV										MV
An.	grassei		R	PV
An.	maculipalpis	GF	R					PV
An.	mascarensis	GF	A	MV	CV		CV				CV						CV
An.	pauliani	GF	R					PV									PV
An.	squamosus	Z	A				CV					CV	CV				CV
Ad.	madagascarica	O	AL					CV
Ae.	argenteopunctatus	H	R				MV	CV						PV
Ae.	masoalensis	H	R													X
Ae.	madagascarensis	H	R					PV
Ae.	circumluteolus	H	R					CV
Ae.	ambreensis	H	R												PV
Ae.	cartroni	H	R													X
Ae.	aegypti	H	AL					CV		CV					CV
Ae.	albopictus	H	A				MV			CV
Ae.	albocephalus		AL					CV
Cq.	grandidieri	GF	R				PV£
Cx.	antennatus	GF	R				MV	MV									MV
Cx.	decens	GF	AL				CV	CV
Cx.	pipiens	GF	AL
Cx.	quinquefasciatus	GF	A					MV									MV
Cx.	scottii	H	R					PV
Cx.	simpsoni	A	R				PV
Cx.	tritaeniorhynchus	GF	A				CV	MV								X
Cx.	univittatus	GF	AL					MV		CV						X
Cx.	vansomereni		R				PV			PV
Cx.	annulioris		R			PV	PV
Er.	quinquevittatus	H	AL													X
Ma.	uniformis	GF	A				CV	MV	CV	CV							CV
Ur.	alboabdominalis		R		PV	PV
Ur.	neireti		R		PV
Ur.	sp	O	AL		CV		PV
GF: general feeder; H: anthropophilic species; R: rare; AL: locally abundant; MV: major vector, CV: candidate vector, PV: potential vector. WNV: West-Nile virus; RVFV: Rift-Valley fever viruse; PERV: endemic Périnet virus, BABV: Babanki virus; NgaV: Ngari virus, ANDV: Andasibe virus; BTV: Bluetongue virus; DBV: Dakar Bat virus; MgV: Mengo virus; MMP 158: unclassified virus; Ph: human Plasmodium s…
