# Supplementary material for: Mosquito dynamics and their drivers in peri-urban Antananarivo, Madagascar: insights from a longitudinal multi-host single-site survey
Source: Parasit Vectors. 2024 Sep 10;17:383. doi: 10.1186/s13071-024-06393-4 (PMC11385145; doi:10.1186/s13071-024-06393-4)
Supplement: Supplementary file 2 — Additional file 2: Table S2. Estimated species richness and diversity of mosquito communities collected in six distinct trap locations habitats in Mahabo farm, Andoharanofotsy, Madagascar, during 16 months. [file 13071_2024_6393_MOESM2_ESM.xlsx]

## Sheet: Table S2
S2 Table. Estimated species richness and diversity of mosquito communities collected in six distinct trap locations habitats in Mahabo farm, Andoharanofotsy, Madagascar, during 16 months.
	LTHo	LTHu	LTWp	LTPi	LTPo	LTCa
Species no.	15	10	16	17	14	12
Shannon indices	1.10	0.25	1.39	0.51	1.31	0.94
Simpson indices	0.49	0.08	0.62	0.18	0.64	0.45
SChao1	18	10	16	19.00	14	13
SACE	25	10.74	15.97	23.7	14.36	14.6
LT: light traps; Ho: horse; Hu: house/humans; WP: water point; Pi: pigs; Po: poultry; Ca: cattle.
