# Supplementary material for: Mosquito dynamics and their drivers in peri-urban Antananarivo, Madagascar: insights from a longitudinal multi-host single-site survey
Source: Parasit Vectors. 2024 Sep 10;17:383. doi: 10.1186/s13071-024-06393-4 (PMC11385145; doi:10.1186/s13071-024-06393-4)
Supplement: Supplementary file 4 — Additional file 4: Table S3. Comparison in the abundance of mosquitoes between six trap locations. Mosquito collections in the farm of Mahabo, Andoharanofotsy, Madagascar, from January 2017 to April 2018. LT, Light traps; Ho, horse; Hu, house/humans; WP, water point; Pi, pigs; Po, poultry; Ca, cattle. In parenthesis are Z-values of Dunn’s test. Asterisk indicates the statistical significance of Dunn’s test. [file 13071_2024_6393_MOESM4_ESM.xlsx]

## Sheet: Table S3
S3 Table. Results of the post hoc Dunn's multiple comparison test, showing the significance difference in the abundance of mosquitoes between six trap locations. Mosquito collections in the farm of Mahabo, Andoharanofotsy, Madagascar, from January 2017 to April 2018.
	LTHo	LTHu	LTWP	LTPi	LTPo
LTHu	2.07 (0.019*)
LTWP	4.61 (0.000)*	2.54 (0.006*)
LTPi	1.04 (0.15)	-1.02 (0.152)	-3.57 (0.000)*
LTPo	3.91 (0.000*)	1.84 (0.032)	-0.70 (0.241)	2.87 (0.002*)
LTCa	-0.90 (0.183)	-2.97 (0.001*)	-5.51 (0.000*)	-1.94 (0.026)	-4.81 (0.000*)
LT: light traps; Ho: horse; Hu: house/humans; WP: water point; Pi: pigs; Po: poultry; Ca: cattle. In parenthesis are Z-values of Dunn’s test (* = demonstrate the statistical significance of Dunn’s test).
