# Supplementary material for: Mosquito dynamics and their drivers in peri-urban Antananarivo, Madagascar: insights from a longitudinal multi-host single-site survey
Source: Parasit Vectors. 2024 Sep 10;17:383. doi: 10.1186/s13071-024-06393-4 (PMC11385145; doi:10.1186/s13071-024-06393-4)
Supplement: Supplementary file 5 — Additional file 5: Table S4. Akaike information criterion corrected (AICc) from the univariate models considering the moon illumination, 22 lag periods of climatic factors and 3 buffer zones of the NDVI and NDWI. Asterisks indicate *P-value < 0.05, **P-value < 0.01 and ***P-value < 0.001. [file 13071_2024_6393_MOESM5_ESM.xlsx]

## Sheet: Table S4
S4 Table. Akaike Information Criterion corrected (AICc) from the univariate models considering the moon illumination, 22 lagged periods of climatic factor and three buffer zone of NDVI and NDWI. * indicates p-value <0.05, and ** indicates p-value <0.01 and *** p-value <0.001
	Outdoor traps				Indoor traps
	Cx. antennatus	Cx. quinqu	Cx. poicilipes	An. gambiae s.l.	Cx. antennatus	Cx. quinqu	Cx. poicilipes	An. gambiae s.l.
Moon illumination
MI	357.64**	226.50**	184.43**	76.26	408.45	352.76	231.17	217.01
Average temperatures corresponding to the twenty-two lagged periods
Tpw1-2	362.69	233.37	191.76	75.45	408.54	352.94	224.46**	213.63*
Tpw2-3	449.50	233.93	191.90	75.51	408.02	352.95	226.69*	212.84*
Tpw3-4	449.19	232.95	192.25	74.98	407.44	352.88	226.86*	212.85**
Tpw4-5	356.90***	231.85*	192.47	74.37*	405.85*	352.48	227.58*	210.60***
Tpw5-6	353.08***	233.09	192.39	74.97	403.29**	351.94	229.27	207.59***
Tpw6-7	350.91***	233.93	192.12	75.08	400.75***	352.15	230.76	206.28***
Tpw7-8	347.62***	233.67	191.75	73.84*	396.95***	351.52	231.13	202.70***
Tpw8-9	339.89***	233.85	190.65	72.83*	394.64***	349.82	231.14	201.61***
Tpw9-10	334.69***	233.37	188.66*	72.13*	388.64***	350.45	230.95	198.50***
Tpw10-11	335.49***	233.31	188.22*	72.74*	386.28***	350.92	229.35	201.25***
Tpw11-12	331.20***	234.92	187.22*	72.15*	387.35***	349.19	228.11*	200.62***
Tpw1	363.13	233.10	191.35	75.75	408.62	352.99	222.73**	214.52
Tpw1-3	362.93	233.59	191.73	75.46	408.37	352.96	225.35**	213.38*
Tpw2	362.24*	233.82	192.09	75.40	408.26	352.89	226.27*	212.73*
Tpw3	363.37	234.10	191.72	75.77	407.76	353.00	227.35*	213.19*
Tpw4	359.67**	231.74*	192.47	74.80*	407.46	352.78	226.54**	213.46**
Tpm1	362.11*	233.10	192.06	74.91	408.12	352.89	225.50**	213.02*
Tpm2	347.39***	233.46	191.87	74.05*	398.52***	351.34	230.72	203.49***
Tpm3	328.82***	234.28	186.19**	71.45*	384.42***	349.72	228.92	198.71***
Tpm1-2	357.78***	233.05	192.47	74.35*	405.72*	352.44	228.27*	209.76***
Tpm1-3	350.80***	233.23	192.09	72.95*	400.42***	351.56	230.45	204.39
Tpm2-3	340.09***	233.70	190.61	72.75*	391.95***	350.59	231.15	198.75***
Average Relative humidity corresponding to the twenty-two lagged periods
Rhw1-2	356.47***	232.11*	191.07	77.92	392.62***	345.75**	226.75*	211.14***
Rhw2-3	353.12***	233.21	188.96*	78.58	399.31***	344.86**	227.52*	214.71
Rhw3-4	356.87**	232.00	190.40	78.97	401.62**	343.64**	226.55*	216.01
Rhw4-5	359.32*	227.61**	191.22	79.10	403.46*	345.85**	224.86**	216.42
Rhw5-6	358.75*	227.65**	190.24	79.10	405.98	348.32*	225.53*	216.92
Rhw6-7	359.07*	228.83*	190.31	78.93	407.20	347.75*	227.85	216.72
Rhw7-8	360.17*	230.04*	191.26	78.86	407.01	349.18	228.39	216.62
Rhw8-9	363.21	230.10*	192.30	77.65	407.31	350.90	225.36*	216.55
Rhw9-10	363.74	230.93*	192.34	77.24	407.38	351.40	223.12**	216.61
Rhw10-11	362.62	230.64*	191.39	77.97	407.89	351.08	224.21*	216.59
Rhw11-12	363.45	230.09*	191.43	76.14*	408.44	352.60	224.30**	215.90
Rhw1	358.47***	231.84*	191.93	77.33	389.02***	347.07*	225.07**	209.16*
Rhw1-3	353.20***	232.27	189.68*	78.06	394.83***	344.18**	225.83*	212.81**
Rhw2	356.29***	233.32	190.25	78.76	400.54**	347.04*	229.69	214.60
Rhw3	354.44***	233.70	189.17	78.57	401.72**	345.47**	227.23	215.40
Rhw4	360.01*	231.18*	191.91	79.10	404.10*	344.05**	227.90	216.75
Rhm1	354.80***	231.04*	190.07	78.62	396.63***	342.84***	225.22**	214.17*
Rhm2	360.25*	227.86**	191.19	78.75	406.47	348.63*	226.02*	216.95
Rhm3	363.70	229.51*	192.01	75.85*	408.39	352.52	223.65**	215.43
Rhm1-2	356.43**	228.98**	190.12	79.08	402.24**	344.25**	225.22*	216.66
Rhm1-3	359.83*	228.26**	190.80	78.79	404.77	347.37*	223.31**	217.03
Rhm2-3	361.74	228.32**	191.28	78.08	407.12	350.16	224.13*	216.71
Cumulative rainfall corresponding to the twenty-two lagged periods
Prew1-2	362.40	235.52	190.43	77.56	408.18	352.90	224.94**	215.17
Prew2-3	363.97	235.11	192.15	75.92	408.44	352.31	228.82	213.03*
Prew3-4	363.98	233.95	191.93	75.37*	408.30	351.06	228.62	213.96
Prew4-5	363.07	235.26	190.41	77.92	408.41	349.87	228.45	215.36
Prew5-6	364.00	234.85	191.40	77.17	408.25	349.51	229.10	213.33
Prew6-7	360.28*	233.68	192.48	76.34	408.54	342.44***	226.94*	215.61
Prew7-8	354.80***	234.14	192.22	75.46*	407.29	337.37***	228.13	216.55
Prew8-9	359.50**	234.78	191.84	78.30	406.46	339.70***	228.31	216.41
Prew9-10	360.29**	235.02	191.34	79.06	406.28	338.17***	229.06	216.81
Prew10-11	353.46***	235.43	191.97	77.95	404.57	344.48**	230.97	215.45
Prew11-12	353.82***	234.64	191.76	78.26	401.91**	346.25**	230.39	214.04
Prew1	361.45*	235.38	188.77*	78.98	408.10	352.98	226.69*	216.45
Prew1-3	363.50	235.43	191.10	76.65	408.62	352.54	226.83*	213.67*
Prew2	363.99	235.47	192.08	77.02	408.56	352.68	226.15**	215.33
Prew3	363.99	235.03	192.19	76.56*	408.08	352.11	230.14	212.99*
Prew4	363.63	232.32	191.50	78.30	408.61	350.79	228.21	216.95
Prem1	363.36	234.97	191.14	76.16*	408.61	352.11	226.80*	214.13
Prem2	360.62*	234.30	192.08	77.02	407.57	339.96***	226.37*	214.90
Prem3	352.11***	234.15	191.83	77.84	403.92*	342.84***	231.06	215.79
Prem1-2	356.42**	228.98**	190.12	79.07	402.23**	344.23**	225.22	216.65
Prem1-3	359.82*	228.27**	190.80	78.79	404.76	347.37*	223.29**	217.03
Prem2-3	361.74	228.33**	191.28	78.08	407.12	350.17	224.13*	216.71
Normalized Difference Vegetation Index (NDVI) corresponding to the Three buffer
NDVI 200m	363.27	234.77	192.14	77.45	403.28*	351.18	229.92	216.46
NDVI 500m	363.26	232.19	192.48	78.24	407.07	351.04	227.67*	216.81
NDVI 1km	363.08	234.01	192.18	77.92	405.53	347.72*	230.60	216.59
Normalized Difference Water Index (NDWI) corresponding to the Three buffer
NDWI 200m	355.92***	234.77	190.19	73.67*	400.65***	350.33	231.13	211.63**
NDWI 500m	359.42**	232.19	189.92	69.73**	405.63*	348.99*	231.02	211.26***
NDWI 1km	359.51***	234.01	191.41	69.90**	405.15**	349.78	230.41	210.02***
Cx. quinq: Cx. quinquefasciatus, MI: moon illumination, Tpw: 1 to 12 weeks lag for temperature; Tpm: one to three months lag for temperature; Rhw: 1 to 12 weeks lag for relative humidity; Rhm: 1 to 3 months lag for relative humidity; Prew: 1 to 12 weeks lag for precipitation; Prem: 1 to 3 months lag for precipitation
