# Supplementary material for: Mosquito dynamics and their drivers in peri-urban Antananarivo, Madagascar: insights from a longitudinal multi-host single-site survey
Source: Parasit Vectors. 2024 Sep 10;17:383. doi: 10.1186/s13071-024-06393-4 (PMC11385145; doi:10.1186/s13071-024-06393-4)
Supplement: Supplementary file 6 — Additional file 6: Table S5. Variance inflation factors and tolerance values calculated with the “check_collinearity()” function from performance” package. [file 13071_2024_6393_MOESM6_ESM.xlsx]

## Sheet: Table S5
Table S5. Variance inflation factors and tolerance values calculated with the check_collinearity function from performance package.
Outdoor density				Indoor density
Cx. antennatus	NB				NB
Term	VIF	In. SE	Tolerance	Term	VIF	In. SE	Tolerance
MI	1.13	1.06	0.89	MI	1.12	1.06	0.89
NDVI1km	1.53	1.24	0.65	NDVI200	1.40	1.18	0.71
NDWI200	2.38	1.54	0.42	NDWI200	2.70	1.64	0.37
Tpm3	3.21	1.79	0.31	Tpm3	3.90	1.98	0.26
Rhw2.3	1.72	1.31	0.58	Rh1	1.76	1.33	0.57
Prem3	2.06	1.41	0.49	Pre11.12	1.62	1.27	0.62
Cx. quinquefasciatus	NBH				NBH
MI	8.24	2.87	0.12	MI	1.42	1.19	0.70
NDVI500	43.98	6.63	0.02	NDVI1km	1.54	1.24	0.65
NDWI1km	8.90	2.98	0.11	NDWI500	2.03	1.42	0.49
Tpw4	440.41	20.99	2.27e-03	Tp11.12	3.16	1.78	0.32
Rhm1.3	2.35e+05	484.76	4.26e-06	Rhm1	1.81	1.34	0.55
Prem1.3	2.24e+05	473.32	4.46e-06	Pre7.8	2.16	1.47	0.46
Cx. poicilipes	NB				NB
MI	1.13	1.07	0.88	MI	1.13	1.06	0.88
NDVI200	1.60	1.26	0.63	NDVI500	1.69	1.30	0.59
NDWI500	2.45	1.57	0.41	NDWI1km	3.18	1.78	0.31
Tpm3	2.07	1.44	0.48	Tp1	3.74	1.93	0.27
Rh2.3	2.26	1.50	0.44	Rh9.10	5.63	2.37	0.18
Pre1	1.60	1.26	0.63	Prem1.3	7.17	2.68	0.14
An. gambiae s.l.	Poisson				NB
MI	2.02	1.42	0.49	MI	1.27	1.13	0.79
NDVI200	4.45	2.11	0.22	NDVI200	1.78	1.34	0.56
Rhm3	3.40	1.84	0.29	NDWI1km	2.93	1.71	0.34
Pre3.4	3.52	1.88	0.28	Tp9.10	2.69	1.64	0.37
NDWI500	5.11	2.26	0.20	Rh1	1.20	1.10	0.83
Tpm3	1.71	1.31	0.58	Pre3	1.54	1.24	0.65
