# Supplementary material for: Mosquito dynamics and their drivers in peri-urban Antananarivo, Madagascar: insights from a longitudinal multi-host single-site survey
Source: Parasit Vectors. 2024 Sep 10;17:383. doi: 10.1186/s13071-024-06393-4 (PMC11385145; doi:10.1186/s13071-024-06393-4)
Supplement: Supplementary file 7 — Additional file 7: Table S6. Evaluation of the presence of overdispersion and zero inflation in Poisson and negative binomial GLMs. Asterisks indicate *P-value < 0.05, ** P-value < 0.01 and ***P-value < 0.001. [file 13071_2024_6393_MOESM7_ESM.xlsx]

## Sheet: Table S6
Table S6. Evaluation of the presence of overdispersion and zero inflation in Poisson and negative binomial GLMs. * indicates p-value <0.05, ** indicates p-value <0.01 and *** p-value <0.001.
	Poisson		Negative binomial
	Dispersion	Zero inflation	Dispersion	Zero inflation
Indoor
Culex antennatus	103.73***	0.435*	1.075	0.915
Culex quinquefasciatus	8.244***	5.618	0.707*	1.082
Culex poicilipes	4.941***	2.411*	0.936	1.207
Anopheles gambiae s.l.	1.979	1.067	2.053	1.079
Outdoor
Culex antennatus	93.729***	NaN	0.772	0
Culex quinquefasciatus	18.985***	Inf***	0.803	125*
Culex poicilipes	11.425***	4.310	1.105	0.690
Anopheles gambiae s.l.	9.601***	2.655***	0.746	0.974
