# Supplementary material for: Mosquito dynamics and their drivers in peri-urban Antananarivo, Madagascar: insights from a longitudinal multi-host single-site survey
Source: Parasit Vectors. 2024 Sep 10;17:383. doi: 10.1186/s13071-024-06393-4 (PMC11385145; doi:10.1186/s13071-024-06393-4)
Supplement: Supplementary file 8 — Additional file 8: Table S7. Goodness of fit for four types of regression models corresponding to the indoor and outdoor abundance of Cx. quinquefasciatus, with Akaike information criterion (AIC) and Bayesian information criterion (BIC) values shown as an estimate of model predictive performance. NBH, Negative binomial hurdle; PH, Poisson hurdle; ZIP, zero-inflated Poisson; ZINB, zero-inflated negative binomial. [file 13071_2024_6393_MOESM8_ESM.xlsx]

## Sheet: Table S7
Table S7. Goodness of fit for four types of regression models corresponding to the indoor and outdoor abundance of Cx. quinquefasciatus with Akaike Information Criteria (AIC) and Bayesian Information Criterion (BIC) values are shown as an estimate of model predictive performance. NBH: negative binomial hurdle, PH, Poisson hurdle, ZIP: zero-inflated Poisson, ZINB: zero-inflated negative binomial.
	NBH	PH	ZINB	ZIP
Cx. quinquefasciatus (Outdoor)
df	15	14	15	12
AIC	212.7996	270.5627	215.0740	372.0756
BIC	234.7857	291.0830	237.0600	389.6644
Cx. quinquefasciatus (Indoor)
df	15	14	15	14
AIC	336.0961	678.5363	336.0964	678.5363
BIC	358.0821	699.0566	358.0824	699.0566
