# Supplementary material for: Mosquito dynamics and their drivers in peri-urban Antananarivo, Madagascar: insights from a longitudinal multi-host single-site survey
Source: Parasit Vectors. 2024 Sep 10;17:383. doi: 10.1186/s13071-024-06393-4 (PMC11385145; doi:10.1186/s13071-024-06393-4)
Supplement: Supplementary file 9 — Additional file 9: Table S8. Effects of variables retained in the eight final models on the Odds Rate Ratio (ORR) of the mosquito’s abundance for: Cx. antennatus, Cx. quinquefasciatus, Cx. poicilipes and An. gambiae s.l. with 95% confidence interval. MI: moon illumination, Tpw: 1–12 weeks lag for temperature; Tpm: one to three months lag for temperature; Rhw: 1–12 weeks lag for relative humidity; Rhm: 1–3 months lag for relative humidity; Prew: 1–12 weeks lag for precipitation; Prem: 1–3 months lag for precipitation. NBH: negative binomial hurdle, NB: negative binomial. [file 13071_2024_6393_MOESM9_ESM.xlsx]

## Sheet: Table S8
Table S8. Effects of variables retained in the eight final models on the Incidence Rate Ratio (IRR) of the mosquito’s abundance for: Cx. antennatus, Cx. quinquefasciatus, Cx. poicilipes and An. gambiae s.l. with 95% confidence interval.
		Outdoor				Indoor
Variables & lag	IRR	95% CI	p-value	Variables & lag	IRR	95% CI	p-value
Culex antennatus (NB)				Culex antennatus (NB)
Count Model
Intercept	0.00	0.00 – 0.00	<0.001	Intercept	0.00	0.00 – 0.00	<0.001
MI	0.99	0.98 – 0.99	<0.001	Tpm3	1.44	1.17 – 1.76	<0.001
Tpm3	2.21	1.88 – 2.60	<0.001	Rhw1	1.17	1.03 – 1.33	0.003
Culex quinquefasciatus (NBH)				Culex quinquefasciatus (NBH)
Count Model				Count Model
Intercept	16.73	9.05 – 30.93	<0.001	Intercept	146.07	105.19 – 202.83	<0.001
MI	0.99	0.98 – 0.99	<0.001	Prew7.8	1.00	0.99 – 1.00	<0.001
NDWI 1km	1.04	0.99 – 1.09	0.122
Zero-Inflated Model
Intercept	1.7 E+12	0.00 – 1.4E+32	0.229	Intercept	5.3E+98	0.00 – Inf	0.999
MI	0.90	0.75 – 1.08	0.258	Prew7.8	0.52	0.00 – Inf	0.999
NDWI 1km	0.32	0.05 – 2.11	0.236
Culex poicilipes (NB)				Culex poicilipes (NB)
Count Model
Intercept	0.13	0.01 – 3.61	0.197	Intercept	164.79	6.10 – 5135.67	0.001
MI	0.99	0.98 – 1.00	0.003	NDVI 0.5km	1.03	1.00 – 1.07	0.095
Tpm3	1.28	1.07 – 1.53	0.005	Tpw1	0.79	0.67 – 0.92	0.002
Anopheles gambiae s.l. (Poisson)				Anopheles gambiae sl (NB)
Count Model
Intercept	0.00	0.00 – 0.01	0.019	Intercept	0.00	0.00 – 0.01	<0.001
NDVI 0.2 km	0.94	0.91 – 0.97	<0.001	Tpw9.10	1.89	1.47 – 2.48	<0.001
Tpm3	2.24	1.46 – 4.55	0.004
MI: moon illumination, Tpw: 1 to 12 weeks lag for temperature; Tpm: one to three months lag for temperature; Rhw: 1 to 12 weeks lag for relative humidity; Rhm: 1 to 3 months lag for relative humidity; Prew: 1 to 12 weeks lag for precipitation; Prem: 1 to 3 months lag for precipitation. NBH: negative binomial hurdle, NB: negative binomial.
